# Supplementary material for: Classification and spatiotemporal correlation of dominant fluctuations in complex dynamical systems
Source: PNAS Nexus. 2025 Feb 7;4(2):pgaf038. doi: 10.1093/pnasnexus/pgaf038 (PMC11833705; doi:10.1093/pnasnexus/pgaf038)
Supplement: pgaf038_Supplementary_Data [file pgaf038_supplementary_data.zip]

Archive with 3 entries (3 files):
- PNASNEXUS-PNASNEXUS-2025-00078-T-s01.pdf
- PNASNEXUS-PNASNEXUS-2025-00078-T-s02.avi
- PNASNEXUS-PNASNEXUS-2025-00078-T-s03.avi
